# Supplementary material for: Seed Structure Characteristics to Form Ultrahigh Oil Content in Rapeseed
Source: PLoS One. 2013 Apr 29;8(4):e62099. doi: 10.1371/journal.pone.0062099 (PMC3639247; doi:10.1371/journal.pone.0062099)
Supplement: Table S1 — The trait average values of 68 lines mature rapeseed seeds. (XLSX) [file pone.0062099.s001.xlsx]

## Sheet: Sheet1
Table S1. The trait average values of 68 lines mature rapeseed seeds
Coad	Accession	Lipid (%)	Protein (%)	Seedcoat ratio (%)	Cotyledon ratio (%)	Radicle ratio (%)	1000-seed weight (g)
1	zy036	49.1±2.6	20.3±1.3	14.2±0.7	74.9±1.1	10.9±0.5	4.5±0.2
2	1x007	40.7±2.2	26.7±1.1	13.2±0.4	75.0±0.8	11.8±0.6	4.5±0.2
3	1x008	41.8±1.5	24.7±1.6	16.2±0.4	73.4±0.6	10.4±0.3	5.0±0.1
4	61616	45.9±2.4	23.0±1.2	13.7±0.2	74.0±0.3	12.3±0.1	4.5±0.0
5	1x010	42.3±2.0	24.7±1.0	14.1±0.3	75.7±0.7	10.2±0.4	5.2±0.1
6	1x011	34.7±1.5	28.4±1.8	15.8±0.7	70.8±1.6	13.4±0.9	3.7±0.2
7	1x012	36.1±1.6	25.8±2.1	15.8±0.1	72.3±1.1	11.9±1.0	4.6±0.2
8	1x013	40.7±2.0	26.7±2.0	14.1±0.1	73.8±0.4	12.1±0.4	5.2±0.2
9	1x014	41.2±2.3	25.1±1.2	16.3±0.2	70.8±0.5	12.9±0.4	3.9±0.1
10	1x015	41.4±2.1	22.4±1.6	18.2±0.6	68.9±0.9	12.9±0.4	3.7±0.1
11	51070	34.9±2.6	29.0±2.1	23.7±1.2	59.5±0.8	16.8±0.4	3.6±0.2
12	1x017	38.3±1.5	25.7±1.3	16.9±0.5	69.2±0.5	13.9±0.4	4.3±0.1
13	1x018	37.7±1.5	24.4±1.5	17.0±0.9	70.9±1.1	12.0±0.3	4.6±0.1
14	1x019	35.0±1.6	24.3±1.0	18.2±0.5	68.6±0.2	13.2±0.7	3.6±0.1
15	8B2567-11	34.6±1.9	25.1±1.9	19.2±0.3	69.9±0.9	10.9±0.6	5.6±0.1
16	5R339-4	37.9±1.2	24.4±2.6	17.2±0.1	70.0±0.5	12.8±0.4	5.8±0.2
17	5R339-7	36.9±2.1	26.1±1.6	17.2±0.3	70.7±0.4	12.1±0.1	6.4±0.1
18	7ml172-1	38.8±2.5	27.1±1.1	15.5±0.7	71.5±1.4	13.0±1.1	5.7±0.3
19	7ml177-2	36.1±2.0	25.3±0.9	17.2±0.3	71.5±0.6	11.3±0.3	7.0±0.1
20	7ml177-3	33.7±1.8	29.4±1.2	15.7±0.6	72.6±0.6	11.7±0.2	4.5±0.2
21	7ml587-1	36.5±2.6	24.3±1.6	18.3±0.6	71.2±1.3	10.5±0.7	4.5±0.1
22	7ml170-6	47.2±2.1	22.7±0.9	12.8±0.3	75.0±0.6	12.2±0.3	5.0±0.0
23	7ml599-1	39.4±2.2	24.2±1.6	18.1±0.4	69.4±0.7	12.4±0.7	4.6±0.1
24	7ml620-1	40.7±2.5	25.0±1.8	16.7±0.3	72.4±0.2	10.9±0.4	5.7±0.1
25	awoer	41.9±2.5	23.9±1.2	17.1±0.4	70.3±0.2	12.6±0.5	4.0±0.1
26	85-15-3-1	38.1±2.0	23.6±1.4	18.8±0.2	68.8±0.4	12.4±0.6	4.4±0.1
27	Racabo	37.1±1.8	24.5±1.3	16.3±0.7	71.8±0.1	11.9±0.6	4.4±0.1
28	96140	43.6±2.7	21.6±1.4	17.8±0.6	68.4±0.5	13.8±0.5	3.5±0.1
29	Omega	38.1±2.2	24.8±1.6	18.3±0.3	65.8±0.5	15.9±0.8	3.0±0.1
30	Midas	41.7±2.0	24.0±1.6	15.5±1.2	72.3±1.1	12.2±0.3	4.3±0.1
31	H13	39.9±1.3	24.8±1.2	17.7±0.3	70.3±0.5	12.1±0.2	5.6±0.1
32	81019	41.4±1.6	23.7±1.1	15.8±0.4	71.4±0.8	12.8±0.6	5.0±0.1
33	88837-4	36.2±1.8	21.2±0.8	21.2±0.2	64.6±0.2	14.2±0.4	4.5±0.1
34	9Q629-3	33.2±1.6	25.6±1.3	18.3±0.5	70.7±0.1	11.0±0.4	5.1±0.1
35	SHR-3	40.5±2.5	25.1±1.8	15.1±0.2	71.4±0.4	13.5±0.2	4.3±0.1
36	SWU115-3	38.0±2.3	25.6±1.9	16.2±0.4	71.1±1.1	12.7±0.9	4.5±0.3
37	SWU135-1	38.7±1.9	24.3±1.4	16.7±0.1	71.1±0.7	12.2±0.6	4.5±0.0
38	SWU82-3	40.1±2.0	24.9±1.3	16.5±0.6	70.9±0.6	12.6±0.5	5.0±0.1
39	ZS36-3	41.3±2.5	22.3±1.2	16.7±1.0	70.4±0.4	12.9±0.7	3.9±0.0
40	12253-3	42.3±2.4	23.5±1.1	16.5±0.4	71.9±0.3	11.6±0.3	3.6±0.0
41	D7648-3	44.5±2.1	24.1±1.4	14.6±0.3	72.1±0.5	13.3±0.2	4.0±0.0
42	D7708-4	41.4±2.0	23.5±1.9	16.8±0.7	70.2±1.0	13.0±0.3	3.8±0.1
43	K340	42.7±2.5	23.7±1.5	15.3±0.3	72.1±0.9	12.6±0.7	3.0±0.1
44	Mian96-203（06）	38.8±2.4	25.4±1.9	17.8±0.1	69.9±0.1	12.3±0.1	4.1±0.1
45	Mian96-203（10）	40.4±2.0	22.3±1.4	18.0±0.2	69.1±0.2	12.9±0.1	3.8±0.2
46	1026-8	43.2±2.1	24.4±1.3	13.7±0.4	73.1±0.7	13.3±0.4	3.9±0.0
47	ZS37-2	41.4±2.7	24.0±1.8	15.7±0.1	71.8±0.1	12.5±0.1	4.3±0.2
48	D7649-3	40.5±1.6	21.8±1.1	18.7±0.8	68.0±0.9	13.2±0.8	3.4±0.0
49	D7674-3	41.3±2.6	22.4±1.7	19.6±0.3	67.7±0.2	12.7±0.3	3.5±0.1
50	07-G18	38.0±2.0	27.3±1.7	15.5±0.5	71.0±0.4	13.6±0.6	3.6±0.0
51	Z8-7007	40.7±2.5	24.7±1.6	15.7±0.5	71.6±0.4	12.6±0.9	4.4±0.2
52	08F131	42.3±1.8	21.8±1.5	18.7±0.4	65.6±0.8	15.7±1.0	2.6±0.0
53	Qing662	43.2±3.1	21.2±1.9	19.0±0.5	67.8±0.8	13.2±0.7	3.9±0.2
54	QingAGR-3	42.0±2.5	23.3±2.2	16.6±0.1	69.1±0.3	14.3±0.2	3.4±0.1
55	0538-2	41.5±1.6	21.4±1.4	15.7±0.9	70.4±1.3	13.9±1.0	3.7±0.2
56	F558-1	40.6±1.9	22.1±1.8	18.9±0.4	68.6±0.2	12.5±0.4	4.4±0.1
57	09R1015-3	40.4±1.8	22.7±1.7	16.0±0.7	71.1±0.9	13.0±0.2	4.1±0.1
58	8102	41.0±2.5	21.8±1.5	17.1±0.8	68.9±0.6	14.1±0.2	4.2±0.1
59	90008-5	40.4±2.3	22.4±1.4	17.3±0.2	70.6±0.5	12.0±0.5	5.1±0.1
60	D6916-2	39.4±2.7	26.3±2.0	15.7±0.4	72.3±1.2	12.1±0.9	5.0±0.2
61	1191-2	44.1±1.6	24.1±1.6	15.9±0.7	72.5±1.2	11.5±0.9	4.7±0.1
62	04pb11	44.0±3.2	23.6±1.8	14.8±1.5	72.4±1.7	12.9±0.3	4.7±0.3
63	09891-2	42.2±2.5	24.6±1.2	17.8±0.7	68.0±0.5	14.2±0.8	3.1±0.1
64	09739-1	39.4±1.8	26.5±1.6	20.2±0.8	67.7±1.1	12.2±0.5	3.9±0.1
65	09-99	41.9±2.2	23.8±1.9	18.2±0.2	69.6±0.3	12.2±0.1	4.4±0.1
66	09-88	47.0±2.1	23.0±1.5	13.4±0.5	73.3±0.2	13.3±0.6	5.1±0.2
67	6F313	47.3±2.4	21.8±2.2	14.8±0.2	74.6±0.2	10.6±0.2	5.2±0.1
68	YN171	64.8±1.2	14.5±1.0	12.5±0.1	75.3±0.2	12.2±0.2	4.3±0.1
